# Supplementary material for: On new spider species of the genus Episinus (Araneae, Theridiidae) from China and proposal of five species groups
Source: Biodivers Data J. 2025 Feb 7;13:e144222. doi: 10.3897/BDJ.13.e144222 (PMC11829195; doi:10.3897/BDJ.13.e144222)
Supplement: XML Treatment for Episinus anfu [file BDJ.13.e144222-treatment1.xml]

<!DOCTYPE tp:taxon-treatment
  PUBLIC "-//TaxonX//DTD Taxonomic Treatment Publishing DTD v0 20100105//EN" "tax-treatment-NSO.dtd">
<tp:taxon-treatment xmlns:tp="http://www.plazi.org/taxpub"><tp:treatment-meta><mixed-citation publication-type="journal"><person-group><name><surname>Liang</surname><given-names>Yun</given-names></name><name><surname>Liu</surname><given-names>Jinnan</given-names></name><name><surname>Yin</surname><given-names>Haiqiang</given-names></name><name><surname>Xu</surname><given-names>Xiang</given-names></name></person-group><article-title>On new spider species of the genus <italic><tp:taxon-name><tp:taxon-name-part taxon-name-part-type="genus" reg="Episinus">Episinus</tp:taxon-name-part></tp:taxon-name></italic> (<tp:taxon-name><tp:taxon-name-part taxon-name-part-type="order">Araneae</tp:taxon-name-part></tp:taxon-name>, <tp:taxon-name><tp:taxon-name-part taxon-name-part-type="family">Theridiidae</tp:taxon-name-part></tp:taxon-name>) from China and proposal of five species groups</article-title><source>Biodivers Data J</source><day>07</day><month>02</month><year>2025</year><volume>13</volume><pub-id pub-id-type="doi">10.3897/BDJ.13.e144222</pub-id></mixed-citation></tp:treatment-meta><tp:nomenclature><tp:taxon-name>
            <object-id xmlns:xlink="http://www.w3.org/1999/xlink" content-type="arpha" xlink:type="simple">F5978F3A-3A12-5041-ADA6-699BB23A50DB</object-id>
            <tp:taxon-name-part taxon-name-part-type="genus">Episinus</tp:taxon-name-part>
            <tp:taxon-name-part taxon-name-part-type="species">anfu</tp:taxon-name-part>
            <object-id xmlns:xlink="http://www.w3.org/1999/xlink" content-type="zoobank" xlink:type="simple" object-id-type="ZooBank">121D3DCF-8C68-4FA7-9B4A-438171C80242</object-id>
          </tp:taxon-name><tp:taxon-status xmlns:xlink="http://www.w3.org/1999/xlink" xlink:type="simple">sp. nov.</tp:taxon-status></tp:nomenclature><tp:treatment-sec sec-type="materials"><title>Materials</title><list list-type="alpha-lower" list-content="occurrences"><list-item><p><bold>Type status:</bold> <named-content xmlns:xlink="http://www.w3.org/1999/xlink" content-type="dwc:typeStatus" xlink:type="simple">Holotype</named-content>. <bold>Occurrence:</bold> recordedBy: <named-content xmlns:xlink="http://www.w3.org/1999/xlink" content-type="dwc:recordedBy" xlink:type="simple">Zongguang Huang, Yun Liang, Rongrong Liao and Yingli Wen</named-content>; individualCount: <named-content xmlns:xlink="http://www.w3.org/1999/xlink" content-type="dwc:individualCount" xlink:type="simple">1</named-content>; sex: <named-content xmlns:xlink="http://www.w3.org/1999/xlink" content-type="dwc:sex" xlink:type="simple">female</named-content>; lifeStage: <named-content xmlns:xlink="http://www.w3.org/1999/xlink" content-type="dwc:lifeStage" xlink:type="simple">adult</named-content>; occurrenceID: <named-content xmlns:xlink="http://www.w3.org/1999/xlink" content-type="dwc:occurrenceID" xlink:type="simple">CAE1726D-C2FE-59D2-8EEC-BAC49D2919DE</named-content>; <bold>Taxon:</bold> scientificName: <named-content xmlns:xlink="http://www.w3.org/1999/xlink" content-type="dwc:scientificName" xlink:type="simple"><italic><tp:taxon-name><tp:taxon-name-part taxon-name-part-type="genus" reg="Episinus">Episinus</tp:taxon-name-part><tp:taxon-name-part taxon-name-part-type="species" reg="anfu">anfu</tp:taxon-name-part></tp:taxon-name></italic></named-content>; <bold>Location:</bold> country: <named-content xmlns:xlink="http://www.w3.org/1999/xlink" content-type="dwc:country" xlink:type="simple">China</named-content>; stateProvince: <named-content xmlns:xlink="http://www.w3.org/1999/xlink" content-type="dwc:stateProvince" xlink:type="simple">Jiangxi</named-content>; county: <named-content xmlns:xlink="http://www.w3.org/1999/xlink" content-type="dwc:county" xlink:type="simple">Anfu</named-content>; verbatimLocality: <named-content xmlns:xlink="http://www.w3.org/1999/xlink" content-type="dwc:verbatimLocality" xlink:type="simple">Yangshimu, Yeniugu</named-content>; verbatimElevation: <named-content xmlns:xlink="http://www.w3.org/1999/xlink" content-type="dwc:verbatimElevation" xlink:type="simple">563 m</named-content>; verbatimCoordinates: <named-content xmlns:xlink="http://www.w3.org/1999/xlink" content-type="dwc:verbatimCoordinates" xlink:type="simple">27°31'35'' N, 114°14'41'' E</named-content>; <bold>Event:</bold> year: <named-content xmlns:xlink="http://www.w3.org/1999/xlink" content-type="dwc:year" xlink:type="simple">2022</named-content>; month: <named-content xmlns:xlink="http://www.w3.org/1999/xlink" content-type="dwc:month" xlink:type="simple">6</named-content>; day: <named-content xmlns:xlink="http://www.w3.org/1999/xlink" content-type="dwc:day" xlink:type="simple">24</named-content>; <bold>Record Level:</bold> institutionID: <named-content xmlns:xlink="http://www.w3.org/1999/xlink" content-type="dwc:institutionID" xlink:type="simple">HNU817</named-content></p></list-item><list-item><p><bold>Type status:</bold> <named-content xmlns:xlink="http://www.w3.org/1999/xlink" content-type="dwc:typeStatus" xlink:type="simple">Paratype</named-content>. <bold>Occurrence:</bold> recordedBy: <named-content xmlns:xlink="http://www.w3.org/1999/xlink" content-type="dwc:recordedBy" xlink:type="simple">Zongguang Huang, Yun Liang, Rongrong Liao and Yingli Wen</named-content>; individualCount: <named-content xmlns:xlink="http://www.w3.org/1999/xlink" content-type="dwc:individualCount" xlink:type="simple">1</named-content>; sex: <named-content xmlns:xlink="http://www.w3.org/1999/xlink" content-type="dwc:sex" xlink:type="simple">female</named-content>; lifeStage: <named-content xmlns:xlink="http://www.w3.org/1999/xlink" content-type="dwc:lifeStage" xlink:type="simple">adult</named-content>; occurrenceID: <named-content xmlns:xlink="http://www.w3.org/1999/xlink" content-type="dwc:occurrenceID" xlink:type="simple">E93366EA-8022-53FB-9755-61EDA3A84DCA</named-content>; <bold>Taxon:</bold> scientificName: <named-content xmlns:xlink="http://www.w3.org/1999/xlink" content-type="dwc:scientificName" xlink:type="simple"><italic><tp:taxon-name><tp:taxon-name-part taxon-name-part-type="genus" reg="Episinus">Episinus</tp:taxon-name-part><tp:taxon-name-part taxon-name-part-type="species" reg="anfu">anfu</tp:taxon-name-part></tp:taxon-name></italic></named-content>; <bold>Location:</bold> country: <named-content xmlns:xlink="http://www.w3.org/1999/xlink" content-type="dwc:country" xlink:type="simple">China</named-content>; stateProvince: <named-content xmlns:xlink="http://www.w3.org/1999/xlink" content-type="dwc:stateProvince" xlink:type="simple">Jiangxi</named-content>; county: <named-content xmlns:xlink="http://www.w3.org/1999/xlink" content-type="dwc:county" xlink:type="simple">Anfu</named-content>; verbatimLocality: <named-content xmlns:xlink="http://www.w3.org/1999/xlink" content-type="dwc:verbatimLocality" xlink:type="simple">Yangshimu, Yeniugu</named-content>; verbatimElevation: <named-content xmlns:xlink="http://www.w3.org/1999/xlink" content-type="dwc:verbatimElevation" xlink:type="simple">563 m</named-content>; verbatimCoordinates: <named-content xmlns:xlink="http://www.w3.org/1999/xlink" content-type="dwc:verbatimCoordinates" xlink:type="simple">27°31'35'' N, 114°14'41'' E</named-content>; <bold>Event:</bold> year: <named-content xmlns:xlink="http://www.w3.org/1999/xlink" content-type="dwc:year" xlink:type="simple">2022</named-content>; month: <named-content xmlns:xlink="http://www.w3.org/1999/xlink" content-type="dwc:month" xlink:type="simple">6</named-content>; day: <named-content xmlns:xlink="http://www.w3.org/1999/xlink" content-type="dwc:day" xlink:type="simple">24</named-content>; <bold>Record Level:</bold> institutionID: <named-content xmlns:xlink="http://www.w3.org/1999/xlink" content-type="dwc:institutionID" xlink:type="simple">HNU816</named-content></p></list-item></list></tp:treatment-sec><tp:treatment-sec sec-type="Description"><title>Description</title><p><bold>Female</bold> (<bold>Holotype</bold>): Total length 5.19, carapace 1.77 long, 1.61 wide, abdomen 3.41 long, 2.65 wide. Eye sizes and inter-distances: AME 0.12, ALE 0.13, PME 0.13, PLE 0.13; AME-AME 0.08, AME-ALE 0.03, PME-PME 0.10, PME-PLE 0.09. Clypeus height 0.28. STL 1.12, STW 0.80. Legs measurements: I 6.98 (2.03, 0.78, 1.57, 1.98, 0.62); II 4.78 (1.48, 0.64, 0.92, 1.15, 0.59); III 3.80 (1.11, 0.54, 0.68, 0.97, 0.50); IV 7.74 (2.31, 0.89, 1.59, 2.23, 0.72). Leg formula IV-I-II-III.</p><p>Colouration (Fig. <xref ref-type="fig" rid="F12261780">1</xref>A–C): Carapace pear-shaped, red-brown, fovea and radial furrow deep, brown (Fig. <xref ref-type="fig" rid="F12261780">1</xref>A). Chelicerae light brown, without teeth. Pedipalp brown. Endite longer than wide. Labium extending, nearly rectangle. Sternum longer than wide, lateral margins sinuous and brown. (Fig. <xref ref-type="fig" rid="F12261780">1</xref>B). Legs brown, except for pale trochanters III-IV, femur III and basal half of femur IV. Abdomen brown, dorsum with two white arcuate stripes anteriorly and two pairs of brown spots medially (Fig. <xref ref-type="fig" rid="F12261780">1</xref>A), venter brown, except for reddish posterolateral region, bearing four pairs of brown dots centrally (posterior two pairs more distinct than anterior two pairs) and a slightly arched white line before spinnerets (Fig. <xref ref-type="fig" rid="F12261780">1</xref>B); pentagonal-shaped, with widest part at three quarters of abdominal length (Fig. <xref ref-type="fig" rid="F12261780">1</xref>A) and with short hump on each side as seen in lateral view (Fig. <xref ref-type="fig" rid="F12261780">1</xref>C).</p><p>Epigyne (Fig. <xref ref-type="fig" rid="F12261780">1</xref>D and Fig. <xref ref-type="fig" rid="F12261782">2</xref>A): with small and indistinct atria (A) separated by sclerotised median septum. Vulva (Figs. 1E-F and Fig. <xref ref-type="fig" rid="F12261782">2</xref>B): copulatory ducts (CD) long, sinuous and running laterally along spermathecae. Spermathecae (S) longitudinal parallel to each other, with swollen anterior portions and connecting to CD laterally. Fertilisation ducts (FD) originating from inside sides of spermathecae and converging medially.</p><p><bold>Male.</bold> Unknown.</p></tp:treatment-sec><tp:treatment-sec sec-type="Diagnosis"><title>Diagnosis</title><p>The female of this new species is similar to that of <italic><tp:taxon-name><tp:taxon-name-part taxon-name-part-type="genus" reg="Episinus">E.</tp:taxon-name-part><tp:taxon-name-part taxon-name-part-type="species" reg="nubilus">nubilus</tp:taxon-name-part></tp:taxon-name></italic> Yaginuma, 1960 in having small atria (compare Fig. <xref ref-type="fig" rid="F12261780">1</xref>D and Fig. <xref ref-type="fig" rid="F12261782">2</xref>A with fig. 27E in <xref ref-type="bibr" rid="B12258805">Kim (2021)</xref> and fig. 57B in <xref ref-type="bibr" rid="B12480602">Zhu and Zhang (2011)</xref>), but can be distinguished from the latter by match-head-shaped spermathecae with swollen anterior portions (vs. oval spermathecae with small anterior portions in <italic><tp:taxon-name><tp:taxon-name-part taxon-name-part-type="genus" reg="Episinus">E.</tp:taxon-name-part><tp:taxon-name-part taxon-name-part-type="species" reg="nubilus">nubilus</tp:taxon-name-part></tp:taxon-name></italic>), long and distinct copulatory ducts which can be seen in ventral view (vs. indistinct copulatory ducts in <italic><tp:taxon-name><tp:taxon-name-part taxon-name-part-type="genus" reg="Episinus">E.</tp:taxon-name-part><tp:taxon-name-part taxon-name-part-type="species" reg="nubilus">nubilus</tp:taxon-name-part></tp:taxon-name></italic>) (compare Fig. <xref ref-type="fig" rid="F12261780">1</xref>D–F and Fig. <xref ref-type="fig" rid="F12261782">2</xref> with fig. 57C in <xref ref-type="bibr" rid="B12480602">Zhu and Zhang (2011)</xref>).</p></tp:treatment-sec><tp:treatment-sec sec-type="Etymology"><title>Etymology</title><p>The specific epithet is derived from the collection locality of the types of new species and is a noun, neutral.</p></tp:treatment-sec><tp:treatment-sec sec-type="Distribution"><title>Distribution</title><p>Known only from the type locality, China (Jiangxi) (Fig. <xref ref-type="fig" rid="F12481729">9</xref>).</p></tp:treatment-sec><tp:treatment-sec><!--Section generated to contain objects referenced in tp:taxon-treatment.--><fig id="F12261780" position="float" orientation="portrait"><object-id xmlns:xlink="http://www.w3.org/1999/xlink" content-type="arpha" xlink:type="simple">9D33B775-452A-5447-9248-48A92085755A</object-id><object-id xmlns:xlink="http://www.w3.org/1999/xlink" content-type="doi" xlink:type="simple">10.3897/BDJ.13.e144222.figure1</object-id><label>Figure 1.</label><caption><p><italic><tp:taxon-name><tp:taxon-name-part taxon-name-part-type="genus" reg="Episinus">Episinus</tp:taxon-name-part><tp:taxon-name-part taxon-name-part-type="species" reg="anfu">anfu</tp:taxon-name-part></tp:taxon-name></italic> sp. nov., holotype, female (HNU817). <bold>A–C</bold> habitus; <bold>A</bold> dorsal view; <bold>B</bold> ventral view; <bold>C</bold> lateral view; <bold>D</bold> epigyne, ventral view; <bold>E</bold>–<bold>F</bold> vulva; <bold>E</bold> dorsal view; <bold>F</bold> dorso-posterior view. Abbreviations: At—atrium, CD—copulatory duct, FD—fertilisation duct, MS—medium septum, S—spermathecae. Scale bars: 1 mm (A–C); 0.1 mm (D–F).</p></caption><graphic xmlns:xlink="http://www.w3.org/1999/xlink" xlink:href="bdj-13-e144222-g001.jpg" position="float" id="oo_1178305.jpg" orientation="portrait" xlink:type="simple"><uri content-type="original_file" xlink:type="simple">https://binary.pensoft.net/fig/1178305</uri></graphic></fig><fig id="F12261782" position="float" orientation="portrait"><object-id xmlns:xlink="http://www.w3.org/1999/xlink" content-type="arpha" xlink:type="simple">398F78C0-D693-5C30-BE54-FBF09646827B</object-id><object-id xmlns:xlink="http://www.w3.org/1999/xlink" content-type="doi" xlink:type="simple">10.3897/BDJ.13.e144222.figure2</object-id><label>Figure 2.</label><caption><p><italic><tp:taxon-name><tp:taxon-name-part taxon-name-part-type="genus" reg="Episinus">Episinus</tp:taxon-name-part><tp:taxon-name-part taxon-name-part-type="species" reg="anfu">anfu</tp:taxon-name-part></tp:taxon-name></italic> sp. nov., holotype, female (HNU817). <bold>A</bold> epigyne, ventral view; <bold>B</bold> vulva, dorsal view. Abbreviations: At—atrium, CD—copulatory duct, FD—fertilisation duct, MS—medium septum, S—spermathecae. Scale bars: 0.1 mm (A, B).</p></caption><graphic xmlns:xlink="http://www.w3.org/1999/xlink" xlink:href="bdj-13-e144222-g002.jpg" position="float" id="oo_1217817.jpg" orientation="portrait" xlink:type="simple"><uri content-type="original_file" xlink:type="simple">https://binary.pensoft.net/fig/1217817</uri></graphic></fig><fig id="F12481729" position="float" orientation="portrait"><object-id xmlns:xlink="http://www.w3.org/1999/xlink" content-type="arpha" xlink:type="simple">959A49EE-2C22-5DA1-8773-2FE8903E6DF6</object-id><object-id xmlns:xlink="http://www.w3.org/1999/xlink" content-type="doi" xlink:type="simple">10.3897/BDJ.13.e144222.figure9</object-id><label>Figure 9.</label><caption><p>Collection localities for three new species of <italic><tp:taxon-name><tp:taxon-name-part taxon-name-part-type="genus" reg="Episinus">Episinus</tp:taxon-name-part></tp:taxon-name></italic> Walckenaer, 1809 in China. 1. <italic><tp:taxon-name><tp:taxon-name-part taxon-name-part-type="genus" reg="Episinus">Episinus</tp:taxon-name-part><tp:taxon-name-part taxon-name-part-type="species" reg="anfu">anfu</tp:taxon-name-part></tp:taxon-name></italic> sp. nov.; 2. <italic><tp:taxon-name><tp:taxon-name-part taxon-name-part-type="genus" reg="Episinus">Episinus</tp:taxon-name-part><tp:taxon-name-part taxon-name-part-type="species" reg="implicatus">implicatus</tp:taxon-name-part></tp:taxon-name></italic> sp. nov.; 3. <italic><tp:taxon-name><tp:taxon-name-part taxon-name-part-type="genus" reg="Episinus">Episinus</tp:taxon-name-part><tp:taxon-name-part taxon-name-part-type="species" reg="pseudonubilus">pseudonubilus</tp:taxon-name-part></tp:taxon-name></italic> sp. nov.</p></caption><graphic xmlns:xlink="http://www.w3.org/1999/xlink" xlink:href="bdj-13-e144222-g009.jpg" position="float" id="oo_1217792.jpg" orientation="portrait" xlink:type="simple"><uri content-type="original_file" xlink:type="simple">https://binary.pensoft.net/fig/1217792</uri></graphic></fig></tp:treatment-sec><ref-list><ref id="B12258805"><element-citation xmlns:xlink="http://www.w3.org/1999/xlink" publication-type="article" xlink:type="simple"><person-group person-group-type="author"><name name-style="western"><surname>Kim</surname><given-names>S. T.</given-names></name></person-group><year>2021</year><article-title>Spiders V. <tp:taxon-name><tp:taxon-name-part taxon-name-part-type="phylum">Arthropoda</tp:taxon-name-part></tp:taxon-name>: <tp:taxon-name><tp:taxon-name-part taxon-name-part-type="class">Arachnida</tp:taxon-name-part></tp:taxon-name>: <tp:taxon-name><tp:taxon-name-part taxon-name-part-type="order">Araneae</tp:taxon-name-part></tp:taxon-name>: <tp:taxon-name><tp:taxon-name-part taxon-name-part-type="family">Theridiidae</tp:taxon-name-part></tp:taxon-name>, <tp:taxon-name><tp:taxon-name-part taxon-name-part-type="family">Amaurobiidae</tp:taxon-name-part></tp:taxon-name>, <tp:taxon-name><tp:taxon-name-part taxon-name-part-type="family">Eresidae</tp:taxon-name-part></tp:taxon-name>, <tp:taxon-name><tp:taxon-name-part taxon-name-part-type="family">Zoropsidae</tp:taxon-name-part></tp:taxon-name>, <tp:taxon-name><tp:taxon-name-part taxon-name-part-type="family">Anyphaenidae</tp:taxon-name-part></tp:taxon-name></article-title><source>Invertebrate Fauna of Korea</source><volume>21</volume><issue>47</issue><fpage>1</fpage><lpage>230</lpage></element-citation></ref><ref id="B12480602"><element-citation xmlns:xlink="http://www.w3.org/1999/xlink" publication-type="book" xlink:type="simple"><person-group person-group-type="author"><name name-style="western"><surname>Zhu</surname><given-names>M. S.</given-names></name><name name-style="western"><surname>Zhang</surname><given-names>B. S.</given-names></name></person-group><year>2011</year><source>Spider Fauna of Henan: <tp:taxon-name><tp:taxon-name-part taxon-name-part-type="class">Arachnida</tp:taxon-name-part></tp:taxon-name>: <tp:taxon-name><tp:taxon-name-part taxon-name-part-type="order">Araneae</tp:taxon-name-part></tp:taxon-name></source><publisher-name>Science Press</publisher-name></element-citation></ref></ref-list></tp:taxon-treatment>
