# Supplementary material for: On new spider species of the genus Episinus (Araneae, Theridiidae) from China and proposal of five species groups
Source: Biodivers Data J. 2025 Feb 7;13:e144222. doi: 10.3897/BDJ.13.e144222 (PMC11829195; doi:10.3897/BDJ.13.e144222)
Supplement: XML Treatment for Episinus implicatus [file BDJ.13.e144222-treatment2.xml]

<!DOCTYPE tp:taxon-treatment
  PUBLIC "-//TaxonX//DTD Taxonomic Treatment Publishing DTD v0 20100105//EN" "tax-treatment-NSO.dtd">
<tp:taxon-treatment xmlns:tp="http://www.plazi.org/taxpub"><tp:treatment-meta><mixed-citation publication-type="journal"><person-group><name><surname>Liang</surname><given-names>Yun</given-names></name><name><surname>Liu</surname><given-names>Jinnan</given-names></name><name><surname>Yin</surname><given-names>Haiqiang</given-names></name><name><surname>Xu</surname><given-names>Xiang</given-names></name></person-group><article-title>On new spider species of the genus <italic><tp:taxon-name><tp:taxon-name-part taxon-name-part-type="genus" reg="Episinus">Episinus</tp:taxon-name-part></tp:taxon-name></italic> (<tp:taxon-name><tp:taxon-name-part taxon-name-part-type="order">Araneae</tp:taxon-name-part></tp:taxon-name>, <tp:taxon-name><tp:taxon-name-part taxon-name-part-type="family">Theridiidae</tp:taxon-name-part></tp:taxon-name>) from China and proposal of five species groups</article-title><source>Biodivers Data J</source><day>07</day><month>02</month><year>2025</year><volume>13</volume><pub-id pub-id-type="doi">10.3897/BDJ.13.e144222</pub-id></mixed-citation></tp:treatment-meta><tp:nomenclature><tp:taxon-name>
            <object-id xmlns:xlink="http://www.w3.org/1999/xlink" content-type="arpha" xlink:type="simple">5BDE36B8-35A5-5D2D-9588-E8BA2A9A0E10</object-id>
            <tp:taxon-name-part taxon-name-part-type="genus">Episinus</tp:taxon-name-part>
            <tp:taxon-name-part taxon-name-part-type="species">implicatus</tp:taxon-name-part>
            <object-id xmlns:xlink="http://www.w3.org/1999/xlink" content-type="zoobank" xlink:type="simple" object-id-type="ZooBank">C0ED0BFE-D409-4043-B16E-B941CF5C444D</object-id>
          </tp:taxon-name><tp:taxon-status xmlns:xlink="http://www.w3.org/1999/xlink" xlink:type="simple">sp. nov.</tp:taxon-status></tp:nomenclature><tp:treatment-sec sec-type="materials"><title>Materials</title><list list-type="alpha-lower" list-content="occurrences"><list-item><p><bold>Type status:</bold> <named-content xmlns:xlink="http://www.w3.org/1999/xlink" content-type="dwc:typeStatus" xlink:type="simple">Holotype</named-content>. <bold>Occurrence:</bold> recordedBy: <named-content xmlns:xlink="http://www.w3.org/1999/xlink" content-type="dwc:recordedBy" xlink:type="simple">Jinxin Liu, Zongguang Huang, Yun Liang, Jinnan Liu and Yecheng Wu</named-content>; individualCount: <named-content xmlns:xlink="http://www.w3.org/1999/xlink" content-type="dwc:individualCount" xlink:type="simple">1</named-content>; sex: <named-content xmlns:xlink="http://www.w3.org/1999/xlink" content-type="dwc:sex" xlink:type="simple">female</named-content>; lifeStage: <named-content xmlns:xlink="http://www.w3.org/1999/xlink" content-type="dwc:lifeStage" xlink:type="simple">adult</named-content>; occurrenceID: <named-content xmlns:xlink="http://www.w3.org/1999/xlink" content-type="dwc:occurrenceID" xlink:type="simple">E935EA98-5895-5F02-9626-ACC410D4A575</named-content>; <bold>Taxon:</bold> scientificName: <named-content xmlns:xlink="http://www.w3.org/1999/xlink" content-type="dwc:scientificName" xlink:type="simple"><italic><tp:taxon-name><tp:taxon-name-part taxon-name-part-type="genus" reg="Episinus">Episinus</tp:taxon-name-part><tp:taxon-name-part taxon-name-part-type="species" reg="implicatus">implicatus</tp:taxon-name-part></tp:taxon-name></italic></named-content>; <bold>Location:</bold> country: <named-content xmlns:xlink="http://www.w3.org/1999/xlink" content-type="dwc:country" xlink:type="simple">China</named-content>; stateProvince: <named-content xmlns:xlink="http://www.w3.org/1999/xlink" content-type="dwc:stateProvince" xlink:type="simple">Yunnan</named-content>; county: <named-content xmlns:xlink="http://www.w3.org/1999/xlink" content-type="dwc:county" xlink:type="simple">Mengla</named-content>; verbatimLocality: <named-content xmlns:xlink="http://www.w3.org/1999/xlink" content-type="dwc:verbatimLocality" xlink:type="simple">Xishuangbanna Tropical Botanical Garden</named-content>; verbatimElevation: <named-content xmlns:xlink="http://www.w3.org/1999/xlink" content-type="dwc:verbatimElevation" xlink:type="simple">577 m</named-content>; verbatimCoordinates: <named-content xmlns:xlink="http://www.w3.org/1999/xlink" content-type="dwc:verbatimCoordinates" xlink:type="simple">21°55'0.67'' N, 101°16'14.32'' E</named-content>; <bold>Event:</bold> year: <named-content xmlns:xlink="http://www.w3.org/1999/xlink" content-type="dwc:year" xlink:type="simple">2023</named-content>; month: <named-content xmlns:xlink="http://www.w3.org/1999/xlink" content-type="dwc:month" xlink:type="simple">9</named-content>; day: <named-content xmlns:xlink="http://www.w3.org/1999/xlink" content-type="dwc:day" xlink:type="simple">30</named-content>; <bold>Record Level:</bold> institutionID: <named-content xmlns:xlink="http://www.w3.org/1999/xlink" content-type="dwc:institutionID" xlink:type="simple">HNU869</named-content></p></list-item></list></tp:treatment-sec><tp:treatment-sec sec-type="Description"><title>Description</title><p><bold>Female</bold> (<bold>Holotype</bold>): Total length 5.01, carapace 1.79 long, 1.47 wide, abdomen 3.22 long, 2.67 wide. Eye sizes and inter-distances: AME 0.14, ALE 0.14, PME 0.12, PLE 0.12; AME-AME 0.09, AME-ALE 0.03, PME-PME 0.08, PME-PLE 0.08. Clypeus height 0.28. STL 1.05, STW 0.88. Legs measurements: I 8.78 (2.37, 0.81, 1.89, 2.80, 0.91); II 5.65 (1.66, 0.74, 1.08, 1.55 0.62); III 4.42 (1.29, 0.58, 0.79, 1.15, 0.61); IV 9.12 (2.64, 0.94, 1.84, 2.80, 0.91). Leg formula IV-I-II-III.</p><p>Colouration (Fig. <xref ref-type="fig" rid="F12261784">3</xref>A–C): Carapace pear-shaped, yellow-brown. Fovea and radial furrow brown, deep (Fig. <xref ref-type="fig" rid="F12261784">3</xref>A). Eyes area slightly elevated. Chelicerae light brown, without teeth. Pedipalp brown. Endite longer than wide. Labium extending, nearly rectangular. Sternum longer than wide, lateral margins sinuous and brown (Fig. <xref ref-type="fig" rid="F12261784">3</xref>B). Legs brown, except for pale trochanters III-IV, femur III and basal half of femur IV. Abdomen brown, dorsum with two white arcuate stripes anteriorly (Fig. <xref ref-type="fig" rid="F12261784">3</xref>A), venter brown, except the pale posterolateral region and a slightly arched white line before spinnerets Fig. <xref ref-type="fig" rid="F12261784">3</xref>B); pentagonal-shaped, with widest part at three quarters of abdominal length (Fig. <xref ref-type="fig" rid="F12261784">3</xref>A) and with short hump on each side as seen in lateral view (Fig. <xref ref-type="fig" rid="F12261784">3</xref>C).</p><p><italic>Epigyne</italic> (Fig. <xref ref-type="fig" rid="F12261784">3</xref>D and Fig. <xref ref-type="fig" rid="F12261786">4</xref>A): with deep and relatively large atria (A) separated by a sclerotised median septum. Vulva (Fig. <xref ref-type="fig" rid="F12261784">3</xref>E–F and 4B): copulatory ducts (CD) extremely long, coiling around spermathecae for approximately six loops and with two additional loops as seen in posterior view (Fig. <xref ref-type="fig" rid="F12261784">3</xref>F). Spermathecae (S) longitudinally elongated, with contracted middle portions. Fertilisation ducts (FD) originating from inside side of basal spermathecae.</p><p><bold>Male.</bold> Unknown.</p></tp:treatment-sec><tp:treatment-sec sec-type="Diagnosis"><title>Diagnosis</title><p>This new species can be easily distinguished from those of all known <italic><tp:taxon-name><tp:taxon-name-part taxon-name-part-type="genus" reg="Episinus">Episinus</tp:taxon-name-part></tp:taxon-name></italic> species by extremely long copulatory ducts circling around spermathecae for approximately six loops (Fig. <xref ref-type="fig" rid="F12261784">3</xref>E-F and Fig. <xref ref-type="fig" rid="F12261786">4</xref>B).</p></tp:treatment-sec><tp:treatment-sec sec-type="Etymology"><title>Etymology</title><p>The specific epithet is derived from the Latin word “<italic><tp:taxon-name><tp:taxon-name-part taxon-name-part-type="genus" reg="Episinus"/><tp:taxon-name-part taxon-name-part-type="species" reg="implicatus">implicatus</tp:taxon-name-part></tp:taxon-name></italic>”, meaning “coiled” and referring to the shape of copulatory ducts (coiling around spermathecae for approximately six loops) and is an adjective, masculine.</p></tp:treatment-sec><tp:treatment-sec sec-type="Distribution"><title>Distribution</title><p>Known only from the type locality, China (Yunnan) (Fig. <xref ref-type="fig" rid="F12481729">9</xref>).</p></tp:treatment-sec><tp:treatment-sec><!--Section generated to contain objects referenced in tp:taxon-treatment.--><fig id="F12261784" position="float" orientation="portrait"><object-id xmlns:xlink="http://www.w3.org/1999/xlink" content-type="arpha" xlink:type="simple">89C8D1BF-BE05-5021-ABE4-3C4833994C9A</object-id><object-id xmlns:xlink="http://www.w3.org/1999/xlink" content-type="doi" xlink:type="simple">10.3897/BDJ.13.e144222.figure3</object-id><label>Figure 3.</label><caption><p><italic><tp:taxon-name><tp:taxon-name-part taxon-name-part-type="genus" reg="Episinus">Episinus</tp:taxon-name-part><tp:taxon-name-part taxon-name-part-type="species" reg="implicatus">implicatus</tp:taxon-name-part></tp:taxon-name></italic> sp. nov., holotype, female (HNU869). <bold>A–C</bold> habitus; <bold>A</bold> dorsal view; <bold>B</bold> ventral view; <bold>C</bold> lateral view; <bold>D</bold> epigyne, ventral view; <bold>E</bold>–<bold>F</bold> vulva; <bold>E</bold> dorsal view; <bold>F</bold> dorso-posterior view. Abbreviations: At—atrium, CD—copulatory duct, FD—fertilisation duct, MS—medium septum, S—spermathecae. Scale bars: 1 mm (A–C); 0.1 mm (D–F).</p></caption><graphic xmlns:xlink="http://www.w3.org/1999/xlink" xlink:href="bdj-13-e144222-g003.jpg" position="float" id="oo_1178307.jpg" orientation="portrait" xlink:type="simple"><uri content-type="original_file" xlink:type="simple">https://binary.pensoft.net/fig/1178307</uri></graphic></fig><fig id="F12261786" position="float" orientation="portrait"><object-id xmlns:xlink="http://www.w3.org/1999/xlink" content-type="arpha" xlink:type="simple">854675B5-25CA-5429-884B-A8A212587031</object-id><object-id xmlns:xlink="http://www.w3.org/1999/xlink" content-type="doi" xlink:type="simple">10.3897/BDJ.13.e144222.figure4</object-id><label>Figure 4.</label><caption><p><italic><tp:taxon-name><tp:taxon-name-part taxon-name-part-type="genus" reg="Episinus">Episinus</tp:taxon-name-part><tp:taxon-name-part taxon-name-part-type="species" reg="implicatus">implicatus</tp:taxon-name-part></tp:taxon-name></italic> sp. nov., holotype, female (HNU869). <bold>A</bold> epigyne, ventral view; <bold>B</bold> vulva, dorsal view. Abbreviations: At—atrium, CD—copulatory duct, FD—fertilisation duct, MS—medium septum, S—spermathecae. Scale bars: 0.1 mm (A, B).</p></caption><graphic xmlns:xlink="http://www.w3.org/1999/xlink" xlink:href="bdj-13-e144222-g004.jpg" position="float" id="oo_1178308.jpg" orientation="portrait" xlink:type="simple"><uri content-type="original_file" xlink:type="simple">https://binary.pensoft.net/fig/1178308</uri></graphic></fig><fig id="F12481729" position="float" orientation="portrait"><object-id xmlns:xlink="http://www.w3.org/1999/xlink" content-type="arpha" xlink:type="simple">959A49EE-2C22-5DA1-8773-2FE8903E6DF6</object-id><object-id xmlns:xlink="http://www.w3.org/1999/xlink" content-type="doi" xlink:type="simple">10.3897/BDJ.13.e144222.figure9</object-id><label>Figure 9.</label><caption><p>Collection localities for three new species of <italic><tp:taxon-name><tp:taxon-name-part taxon-name-part-type="genus" reg="Episinus">Episinus</tp:taxon-name-part></tp:taxon-name></italic> Walckenaer, 1809 in China. 1. <italic><tp:taxon-name><tp:taxon-name-part taxon-name-part-type="genus" reg="Episinus">Episinus</tp:taxon-name-part><tp:taxon-name-part taxon-name-part-type="species" reg="anfu">anfu</tp:taxon-name-part></tp:taxon-name></italic> sp. nov.; 2. <italic><tp:taxon-name><tp:taxon-name-part taxon-name-part-type="genus" reg="Episinus">Episinus</tp:taxon-name-part><tp:taxon-name-part taxon-name-part-type="species" reg="implicatus">implicatus</tp:taxon-name-part></tp:taxon-name></italic> sp. nov.; 3. <italic><tp:taxon-name><tp:taxon-name-part taxon-name-part-type="genus" reg="Episinus">Episinus</tp:taxon-name-part><tp:taxon-name-part taxon-name-part-type="species" reg="pseudonubilus">pseudonubilus</tp:taxon-name-part></tp:taxon-name></italic> sp. nov.</p></caption><graphic xmlns:xlink="http://www.w3.org/1999/xlink" xlink:href="bdj-13-e144222-g009.jpg" position="float" id="oo_1217792.jpg" orientation="portrait" xlink:type="simple"><uri content-type="original_file" xlink:type="simple">https://binary.pensoft.net/fig/1217792</uri></graphic></fig></tp:treatment-sec></tp:taxon-treatment>
