# Supplementary material for: On new spider species of the genus Episinus (Araneae, Theridiidae) from China and proposal of five species groups
Source: Biodivers Data J. 2025 Feb 7;13:e144222. doi: 10.3897/BDJ.13.e144222 (PMC11829195; doi:10.3897/BDJ.13.e144222)
Supplement: XML Treatment for Episinus pseudonubilus [file BDJ.13.e144222-treatment3.xml]

<!DOCTYPE tp:taxon-treatment
  PUBLIC "-//TaxonX//DTD Taxonomic Treatment Publishing DTD v0 20100105//EN" "tax-treatment-NSO.dtd">
<tp:taxon-treatment xmlns:tp="http://www.plazi.org/taxpub"><tp:treatment-meta><mixed-citation publication-type="journal"><person-group><name><surname>Liang</surname><given-names>Yun</given-names></name><name><surname>Liu</surname><given-names>Jinnan</given-names></name><name><surname>Yin</surname><given-names>Haiqiang</given-names></name><name><surname>Xu</surname><given-names>Xiang</given-names></name></person-group><article-title>On new spider species of the genus <italic><tp:taxon-name><tp:taxon-name-part taxon-name-part-type="genus" reg="Episinus">Episinus</tp:taxon-name-part></tp:taxon-name></italic> (<tp:taxon-name><tp:taxon-name-part taxon-name-part-type="order">Araneae</tp:taxon-name-part></tp:taxon-name>, <tp:taxon-name><tp:taxon-name-part taxon-name-part-type="family">Theridiidae</tp:taxon-name-part></tp:taxon-name>) from China and proposal of five species groups</article-title><source>Biodivers Data J</source><day>07</day><month>02</month><year>2025</year><volume>13</volume><pub-id pub-id-type="doi">10.3897/BDJ.13.e144222</pub-id></mixed-citation></tp:treatment-meta><tp:nomenclature><tp:taxon-name>
            <object-id xmlns:xlink="http://www.w3.org/1999/xlink" content-type="arpha" xlink:type="simple">E6C2CC1F-FF00-511A-A1E4-367D86E52E25</object-id>
            <tp:taxon-name-part taxon-name-part-type="genus">Episinus</tp:taxon-name-part>
            <tp:taxon-name-part taxon-name-part-type="species">pseudonubilus</tp:taxon-name-part>
            <object-id xmlns:xlink="http://www.w3.org/1999/xlink" content-type="zoobank" xlink:type="simple" object-id-type="ZooBank">2D4E3D3A-E9C8-4020-8F43-72465D0769F2</object-id>
          </tp:taxon-name><tp:taxon-status xmlns:xlink="http://www.w3.org/1999/xlink" xlink:type="simple">sp. nov.</tp:taxon-status></tp:nomenclature><tp:treatment-sec sec-type="materials"><title>Materials</title><list list-type="alpha-lower" list-content="occurrences"><list-item><p><bold>Type status:</bold> <named-content xmlns:xlink="http://www.w3.org/1999/xlink" content-type="dwc:typeStatus" xlink:type="simple">Holotype</named-content>. <bold>Occurrence:</bold> recordedBy: <named-content xmlns:xlink="http://www.w3.org/1999/xlink" content-type="dwc:recordedBy" xlink:type="simple">Ailan He, Jinxin Liu, Zongguang Huang, Yun Liang, Yu Hui, Yingli Wen and Yang Liu</named-content>; individualCount: <named-content xmlns:xlink="http://www.w3.org/1999/xlink" content-type="dwc:individualCount" xlink:type="simple">1</named-content>; sex: <named-content xmlns:xlink="http://www.w3.org/1999/xlink" content-type="dwc:sex" xlink:type="simple">male</named-content>; lifeStage: <named-content xmlns:xlink="http://www.w3.org/1999/xlink" content-type="dwc:lifeStage" xlink:type="simple">adult</named-content>; occurrenceID: <named-content xmlns:xlink="http://www.w3.org/1999/xlink" content-type="dwc:occurrenceID" xlink:type="simple">C2E85AC8-9FA1-5AB8-8A8D-EE2188360C08</named-content>; <bold>Taxon:</bold> scientificName: <named-content xmlns:xlink="http://www.w3.org/1999/xlink" content-type="dwc:scientificName" xlink:type="simple"><italic><tp:taxon-name><tp:taxon-name-part taxon-name-part-type="genus" reg="Episinus">Episinus</tp:taxon-name-part><tp:taxon-name-part taxon-name-part-type="species" reg="pseudonubilus">pseudonubilus</tp:taxon-name-part></tp:taxon-name></italic></named-content>; <bold>Location:</bold> country: <named-content xmlns:xlink="http://www.w3.org/1999/xlink" content-type="dwc:country" xlink:type="simple">China</named-content>; stateProvince: <named-content xmlns:xlink="http://www.w3.org/1999/xlink" content-type="dwc:stateProvince" xlink:type="simple">Shaanxi</named-content>; county: <named-content xmlns:xlink="http://www.w3.org/1999/xlink" content-type="dwc:county" xlink:type="simple">Mei</named-content>; verbatimLocality: <named-content xmlns:xlink="http://www.w3.org/1999/xlink" content-type="dwc:verbatimLocality" xlink:type="simple">Taibai Mountain National Forest Park</named-content>; verbatimElevation: <named-content xmlns:xlink="http://www.w3.org/1999/xlink" content-type="dwc:verbatimElevation" xlink:type="simple">1835 m</named-content>; verbatimCoordinates: <named-content xmlns:xlink="http://www.w3.org/1999/xlink" content-type="dwc:verbatimCoordinates" xlink:type="simple">34°0'48.66" N, 107°56'2.82" E</named-content>; <bold>Event:</bold> year: <named-content xmlns:xlink="http://www.w3.org/1999/xlink" content-type="dwc:year" xlink:type="simple">2022</named-content>; month: <named-content xmlns:xlink="http://www.w3.org/1999/xlink" content-type="dwc:month" xlink:type="simple">6</named-content>; day: <named-content xmlns:xlink="http://www.w3.org/1999/xlink" content-type="dwc:day" xlink:type="simple">9</named-content>; <bold>Record Level:</bold> institutionID: <named-content xmlns:xlink="http://www.w3.org/1999/xlink" content-type="dwc:institutionID" xlink:type="simple">HNU818</named-content></p></list-item><list-item><p><bold>Type status:</bold> <named-content xmlns:xlink="http://www.w3.org/1999/xlink" content-type="dwc:typeStatus" xlink:type="simple">Paratype</named-content>. <bold>Occurrence:</bold> recordedBy: <named-content xmlns:xlink="http://www.w3.org/1999/xlink" content-type="dwc:recordedBy" xlink:type="simple">Ailan He, Jinxin Liu, Zongguang Huang, Yun Liang, Yu Hui, Yingli Wen and Yang Liu</named-content>; individualCount: <named-content xmlns:xlink="http://www.w3.org/1999/xlink" content-type="dwc:individualCount" xlink:type="simple">3</named-content>; sex: <named-content xmlns:xlink="http://www.w3.org/1999/xlink" content-type="dwc:sex" xlink:type="simple">female</named-content>; lifeStage: <named-content xmlns:xlink="http://www.w3.org/1999/xlink" content-type="dwc:lifeStage" xlink:type="simple">adult</named-content>; occurrenceID: <named-content xmlns:xlink="http://www.w3.org/1999/xlink" content-type="dwc:occurrenceID" xlink:type="simple">4561578A-48D3-52D7-9C6F-452851F412A4</named-content>; <bold>Taxon:</bold> scientificName: <named-content xmlns:xlink="http://www.w3.org/1999/xlink" content-type="dwc:scientificName" xlink:type="simple"><italic><tp:taxon-name><tp:taxon-name-part taxon-name-part-type="genus" reg="Episinus">Episinus</tp:taxon-name-part><tp:taxon-name-part taxon-name-part-type="species" reg="pseudonubilus">pseudonubilus</tp:taxon-name-part></tp:taxon-name></italic></named-content>; <bold>Location:</bold> country: <named-content xmlns:xlink="http://www.w3.org/1999/xlink" content-type="dwc:country" xlink:type="simple">China</named-content>; stateProvince: <named-content xmlns:xlink="http://www.w3.org/1999/xlink" content-type="dwc:stateProvince" xlink:type="simple">Shaanxi</named-content>; county: <named-content xmlns:xlink="http://www.w3.org/1999/xlink" content-type="dwc:county" xlink:type="simple">Mei</named-content>; verbatimLocality: <named-content xmlns:xlink="http://www.w3.org/1999/xlink" content-type="dwc:verbatimLocality" xlink:type="simple">Taibai Mountain National Forest Park</named-content>; verbatimElevation: <named-content xmlns:xlink="http://www.w3.org/1999/xlink" content-type="dwc:verbatimElevation" xlink:type="simple">1836 m</named-content>; verbatimCoordinates: <named-content xmlns:xlink="http://www.w3.org/1999/xlink" content-type="dwc:verbatimCoordinates" xlink:type="simple">34°0'48.66" N, 107°56'2.82" E</named-content>; <bold>Event:</bold> year: <named-content xmlns:xlink="http://www.w3.org/1999/xlink" content-type="dwc:year" xlink:type="simple">2022</named-content>; month: <named-content xmlns:xlink="http://www.w3.org/1999/xlink" content-type="dwc:month" xlink:type="simple">6</named-content>; day: <named-content xmlns:xlink="http://www.w3.org/1999/xlink" content-type="dwc:day" xlink:type="simple">9</named-content>; <bold>Record Level:</bold> institutionID: <named-content xmlns:xlink="http://www.w3.org/1999/xlink" content-type="dwc:institutionID" xlink:type="simple">HNU819–821</named-content></p></list-item><list-item><p><bold>Type status:</bold> <named-content xmlns:xlink="http://www.w3.org/1999/xlink" content-type="dwc:typeStatus" xlink:type="simple">Paratype</named-content>. <bold>Occurrence:</bold> recordedBy: <named-content xmlns:xlink="http://www.w3.org/1999/xlink" content-type="dwc:recordedBy" xlink:type="simple">Ailan He, Jinxin Liu, Zongguang Huang, Yun Liang, Yu Hui, Yingli Wen and Yang Liu</named-content>; individualCount: <named-content xmlns:xlink="http://www.w3.org/1999/xlink" content-type="dwc:individualCount" xlink:type="simple">1</named-content>; sex: <named-content xmlns:xlink="http://www.w3.org/1999/xlink" content-type="dwc:sex" xlink:type="simple">male</named-content>; lifeStage: <named-content xmlns:xlink="http://www.w3.org/1999/xlink" content-type="dwc:lifeStage" xlink:type="simple">adult</named-content>; occurrenceID: <named-content xmlns:xlink="http://www.w3.org/1999/xlink" content-type="dwc:occurrenceID" xlink:type="simple">17C0CFAF-73D7-548D-AF87-3C9F243DDCAC</named-content>; <bold>Taxon:</bold> scientificName: <named-content xmlns:xlink="http://www.w3.org/1999/xlink" content-type="dwc:scientificName" xlink:type="simple"><italic><tp:taxon-name><tp:taxon-name-part taxon-name-part-type="genus" reg="Episinus">Episinus</tp:taxon-name-part><tp:taxon-name-part taxon-name-part-type="species" reg="pseudonubilus">pseudonubilus</tp:taxon-name-part></tp:taxon-name></italic></named-content>; <bold>Location:</bold> country: <named-content xmlns:xlink="http://www.w3.org/1999/xlink" content-type="dwc:country" xlink:type="simple">China</named-content>; stateProvince: <named-content xmlns:xlink="http://www.w3.org/1999/xlink" content-type="dwc:stateProvince" xlink:type="simple">Shaanxi</named-content>; county: <named-content xmlns:xlink="http://www.w3.org/1999/xlink" content-type="dwc:county" xlink:type="simple">Feng</named-content>; verbatimLocality: <named-content xmlns:xlink="http://www.w3.org/1999/xlink" content-type="dwc:verbatimLocality" xlink:type="simple">Ma Village</named-content>; verbatimElevation: <named-content xmlns:xlink="http://www.w3.org/1999/xlink" content-type="dwc:verbatimElevation" xlink:type="simple">1672 m</named-content>; verbatimCoordinates: <named-content xmlns:xlink="http://www.w3.org/1999/xlink" content-type="dwc:verbatimCoordinates" xlink:type="simple">33°51'39.04" N, 106°31'48.81" E</named-content>; <bold>Event:</bold> year: <named-content xmlns:xlink="http://www.w3.org/1999/xlink" content-type="dwc:year" xlink:type="simple">2022</named-content>; month: <named-content xmlns:xlink="http://www.w3.org/1999/xlink" content-type="dwc:month" xlink:type="simple">6</named-content>; day: <named-content xmlns:xlink="http://www.w3.org/1999/xlink" content-type="dwc:day" xlink:type="simple">6</named-content>; <bold>Record Level:</bold> institutionID: <named-content xmlns:xlink="http://www.w3.org/1999/xlink" content-type="dwc:institutionID" xlink:type="simple">HNU822</named-content></p></list-item><list-item><p><bold>Type status:</bold> <named-content xmlns:xlink="http://www.w3.org/1999/xlink" content-type="dwc:typeStatus" xlink:type="simple">Paratype</named-content>. <bold>Occurrence:</bold> recordedBy: <named-content xmlns:xlink="http://www.w3.org/1999/xlink" content-type="dwc:recordedBy" xlink:type="simple">Ailan He, Jinxin Liu, Zongguang Huang, Yun Liang, Yu Hui, Yingli Wen and Yang Liu</named-content>; individualCount: <named-content xmlns:xlink="http://www.w3.org/1999/xlink" content-type="dwc:individualCount" xlink:type="simple">2</named-content>; sex: <named-content xmlns:xlink="http://www.w3.org/1999/xlink" content-type="dwc:sex" xlink:type="simple">male</named-content>; lifeStage: <named-content xmlns:xlink="http://www.w3.org/1999/xlink" content-type="dwc:lifeStage" xlink:type="simple">adult</named-content>; occurrenceID: <named-content xmlns:xlink="http://www.w3.org/1999/xlink" content-type="dwc:occurrenceID" xlink:type="simple">42DB0E17-CB90-5470-85BA-CEB1E35AB273</named-content>; <bold>Taxon:</bold> scientificName: <named-content xmlns:xlink="http://www.w3.org/1999/xlink" content-type="dwc:scientificName" xlink:type="simple"><italic><tp:taxon-name><tp:taxon-name-part taxon-name-part-type="genus" reg="Episinus">Episinus</tp:taxon-name-part><tp:taxon-name-part taxon-name-part-type="species" reg="pseudonubilus">pseudonubilus</tp:taxon-name-part></tp:taxon-name></italic></named-content>; <bold>Location:</bold> country: <named-content xmlns:xlink="http://www.w3.org/1999/xlink" content-type="dwc:country" xlink:type="simple">China</named-content>; stateProvince: <named-content xmlns:xlink="http://www.w3.org/1999/xlink" content-type="dwc:stateProvince" xlink:type="simple">Shaanxi</named-content>; county: <named-content xmlns:xlink="http://www.w3.org/1999/xlink" content-type="dwc:county" xlink:type="simple">Mei</named-content>; verbatimLocality: <named-content xmlns:xlink="http://www.w3.org/1999/xlink" content-type="dwc:verbatimLocality" xlink:type="simple">Honghegu National Forest Park</named-content>; verbatimElevation: <named-content xmlns:xlink="http://www.w3.org/1999/xlink" content-type="dwc:verbatimElevation" xlink:type="simple">1748 m</named-content>; verbatimCoordinates: <named-content xmlns:xlink="http://www.w3.org/1999/xlink" content-type="dwc:verbatimCoordinates" xlink:type="simple">34°1'6.82" N, 107°47'42.40" E</named-content>; <bold>Event:</bold> year: <named-content xmlns:xlink="http://www.w3.org/1999/xlink" content-type="dwc:year" xlink:type="simple">2022</named-content>; month: <named-content xmlns:xlink="http://www.w3.org/1999/xlink" content-type="dwc:month" xlink:type="simple">6</named-content>; day: <named-content xmlns:xlink="http://www.w3.org/1999/xlink" content-type="dwc:day" xlink:type="simple">8</named-content>; <bold>Record Level:</bold> institutionID: <named-content xmlns:xlink="http://www.w3.org/1999/xlink" content-type="dwc:institutionID" xlink:type="simple">HNU823–824</named-content></p></list-item><list-item><p><bold>Type status:</bold> <named-content xmlns:xlink="http://www.w3.org/1999/xlink" content-type="dwc:typeStatus" xlink:type="simple">Paratype</named-content>. <bold>Occurrence:</bold> recordedBy: <named-content xmlns:xlink="http://www.w3.org/1999/xlink" content-type="dwc:recordedBy" xlink:type="simple">Ailan He, Jinxin Liu, Zongguang Huang, Yun Liang, Yu Hui, Yingli Wen and Yang Liu</named-content>; individualCount: <named-content xmlns:xlink="http://www.w3.org/1999/xlink" content-type="dwc:individualCount" xlink:type="simple">1</named-content>; sex: <named-content xmlns:xlink="http://www.w3.org/1999/xlink" content-type="dwc:sex" xlink:type="simple">female</named-content>; lifeStage: <named-content xmlns:xlink="http://www.w3.org/1999/xlink" content-type="dwc:lifeStage" xlink:type="simple">adult</named-content>; occurrenceID: <named-content xmlns:xlink="http://www.w3.org/1999/xlink" content-type="dwc:occurrenceID" xlink:type="simple">75DFE813-A586-5BF7-A976-7B5A3050D95B</named-content>; <bold>Taxon:</bold> scientificName: <named-content xmlns:xlink="http://www.w3.org/1999/xlink" content-type="dwc:scientificName" xlink:type="simple"><italic><tp:taxon-name><tp:taxon-name-part taxon-name-part-type="genus" reg="Episinus">Episinus</tp:taxon-name-part><tp:taxon-name-part taxon-name-part-type="species" reg="pseudonubilus">pseudonubilus</tp:taxon-name-part></tp:taxon-name></italic></named-content>; <bold>Location:</bold> country: <named-content xmlns:xlink="http://www.w3.org/1999/xlink" content-type="dwc:country" xlink:type="simple">China</named-content>; stateProvince: <named-content xmlns:xlink="http://www.w3.org/1999/xlink" content-type="dwc:stateProvince" xlink:type="simple">Shaanxi</named-content>; county: <named-content xmlns:xlink="http://www.w3.org/1999/xlink" content-type="dwc:county" xlink:type="simple">Zhouzhi</named-content>; verbatimLocality: <named-content xmlns:xlink="http://www.w3.org/1999/xlink" content-type="dwc:verbatimLocality" xlink:type="simple">Heihe National Forest Park</named-content>; verbatimElevation: <named-content xmlns:xlink="http://www.w3.org/1999/xlink" content-type="dwc:verbatimElevation" xlink:type="simple">1061 m</named-content>; verbatimCoordinates: <named-content xmlns:xlink="http://www.w3.org/1999/xlink" content-type="dwc:verbatimCoordinates" xlink:type="simple">33°53'54.33" N, 108°1'45.42" E</named-content>; <bold>Event:</bold> year: <named-content xmlns:xlink="http://www.w3.org/1999/xlink" content-type="dwc:year" xlink:type="simple">2022</named-content>; month: <named-content xmlns:xlink="http://www.w3.org/1999/xlink" content-type="dwc:month" xlink:type="simple">6</named-content>; day: <named-content xmlns:xlink="http://www.w3.org/1999/xlink" content-type="dwc:day" xlink:type="simple">10</named-content>; <bold>Record Level:</bold> institutionID: <named-content xmlns:xlink="http://www.w3.org/1999/xlink" content-type="dwc:institutionID" xlink:type="simple">HNU825</named-content></p></list-item><list-item><p><bold>Type status:</bold> <named-content xmlns:xlink="http://www.w3.org/1999/xlink" content-type="dwc:typeStatus" xlink:type="simple">Paratype</named-content>. <bold>Occurrence:</bold> recordedBy: <named-content xmlns:xlink="http://www.w3.org/1999/xlink" content-type="dwc:recordedBy" xlink:type="simple">Ailan He, Jinxin Liu, Zongguang Huang, Yun Liang, Yu Hui, Yingli Wen and Yang Liu</named-content>; individualCount: <named-content xmlns:xlink="http://www.w3.org/1999/xlink" content-type="dwc:individualCount" xlink:type="simple">1</named-content>; sex: <named-content xmlns:xlink="http://www.w3.org/1999/xlink" content-type="dwc:sex" xlink:type="simple">male</named-content>; lifeStage: <named-content xmlns:xlink="http://www.w3.org/1999/xlink" content-type="dwc:lifeStage" xlink:type="simple">adult</named-content>; occurrenceID: <named-content xmlns:xlink="http://www.w3.org/1999/xlink" content-type="dwc:occurrenceID" xlink:type="simple">C3A07344-E155-5CF1-81B6-2CFD622D0B33</named-content>; <bold>Taxon:</bold> scientificName: <named-content xmlns:xlink="http://www.w3.org/1999/xlink" content-type="dwc:scientificName" xlink:type="simple"><italic><tp:taxon-name><tp:taxon-name-part taxon-name-part-type="genus" reg="Episinus">Episinus</tp:taxon-name-part><tp:taxon-name-part taxon-name-part-type="species" reg="pseudonubilus">pseudonubilus</tp:taxon-name-part></tp:taxon-name></italic></named-content>; <bold>Location:</bold> country: <named-content xmlns:xlink="http://www.w3.org/1999/xlink" content-type="dwc:country" xlink:type="simple">China</named-content>; stateProvince: <named-content xmlns:xlink="http://www.w3.org/1999/xlink" content-type="dwc:stateProvince" xlink:type="simple">Shaanxi</named-content>; county: <named-content xmlns:xlink="http://www.w3.org/1999/xlink" content-type="dwc:county" xlink:type="simple">Zhouzhi</named-content>; verbatimLocality: <named-content xmlns:xlink="http://www.w3.org/1999/xlink" content-type="dwc:verbatimLocality" xlink:type="simple">Heihe National Forest Park</named-content>; verbatimElevation: <named-content xmlns:xlink="http://www.w3.org/1999/xlink" content-type="dwc:verbatimElevation" xlink:type="simple">1061 m</named-content>; verbatimCoordinates: <named-content xmlns:xlink="http://www.w3.org/1999/xlink" content-type="dwc:verbatimCoordinates" xlink:type="simple">33°53'54.33" N, 108°1'45.42" E</named-content>; <bold>Event:</bold> year: <named-content xmlns:xlink="http://www.w3.org/1999/xlink" content-type="dwc:year" xlink:type="simple">2022</named-content>; month: <named-content xmlns:xlink="http://www.w3.org/1999/xlink" content-type="dwc:month" xlink:type="simple">6</named-content>; day: <named-content xmlns:xlink="http://www.w3.org/1999/xlink" content-type="dwc:day" xlink:type="simple">10</named-content>; <bold>Record Level:</bold> institutionID: <named-content xmlns:xlink="http://www.w3.org/1999/xlink" content-type="dwc:institutionID" xlink:type="simple">HNU826</named-content></p></list-item></list></tp:treatment-sec><tp:treatment-sec sec-type="Description"><title>Description</title><p><bold>Male</bold> (Holotype): Total length 3.47, carapace 1.32 long, 1.24 wide, abdomen 2.15 long, 1.35 wide. Eye sizes and interdistances: AME 0.07, ALE 0.09, PME 0.08, PLE 0.10; AME-AME 0.11, AME-ALE 0.05, PME-PME 0.07, PME-PLE 0.08. Clypeus height 0.31. STL 0.74, STW 0.60. Legs measurements: I 5.58 (1.61, 0.55, 1.41, 1.50, 0.51); II 3.9 (1.28, 0.44, 0.82, 0.90, 0.46); III 2.99 (0.89, 0.38, 0.58, 0.68, 0.46); IV 6.01 (2.04, 0.54, 1.20, 1.66, 0.57). Leg formula IV-I-II-III.</p><p>Colouration (Fig. <xref ref-type="fig" rid="F12261788">5</xref>A–C): Carapace pear-shaped, yellow-brown. Fovea and radial furrow deep (Fig. <xref ref-type="fig" rid="F12261788">5</xref>A). Eyes area slightly elevated. Chelicerae light brown, without teeth. Pedipalp brown. Endite longer than wide. Labium extending, nearly rectangle. Sternum longer than wide, lateral margins sinuous and brown. Abdomen brown, dorsum with numerous white and brown spots (Fig. <xref ref-type="fig" rid="F12261788">5</xref>A), venter brown, except pale posterolateral region and a slightly arched white line before spinnerets (Fig. <xref ref-type="fig" rid="F12261788">5</xref>B); nearly pentagonal-shaped, with widest part at three quarters of abdominal length (Fig. <xref ref-type="fig" rid="F12261788">5</xref>A) and with small hump on each side as seen in lateral view (Fig. <xref ref-type="fig" rid="F12261788">5</xref>C).</p><p>Palp (Fig. <xref ref-type="fig" rid="F12261788">5</xref>D–F and Fig. <xref ref-type="fig" rid="F12261790">6</xref>): tegulum (T) large, longitudinal, kidney-shaped and with sperm duct visible through cuticle. Subtegulum (St) small, almost completely covered by tegulum. Median apophysis (MA) sclerotised, croissant-shaped, with wrinkled surface. Theridiid tegular apophysis (TTA) close to conductor, with a membranous base and five sclerotised tiny tips (Fig. <xref ref-type="fig" rid="F12261790">6</xref>A). Conductor (C) sclerotised, slightly spiral, extending beyond apex of cymbium. Embolus (E) long, originating at 4 o'clock, twisting for a three-quarters turn and with sperm duct clearly visible through conductor.</p><p><bold>Female</bold> (Paratype HNU819): Total length 3.71, carapace 1.27 long, 1.23 wide, abdomen 2.44 long, 2.11 wide. Eye sizes and inter-distances: AME 0.09, ALE 0.12, PME 0.09, PLE 0.10; AME-AME 0.07, AME-ALE 0.04, PME-PME 0.08, PME-PLE 0.10. Clypeus height 0.20. STL 0.86, STW 0.66. Legs measurements: I 4.97 (1.43, 0.60, 1.04, 1.42, 0.48); II 3.24 (1.05, 0.44, 0.64, 0.72, 0.39); III 2.69 (0.71, 0.38, 0.52, 0.63, 0.45); IV 5.73 (1.65, 0.63, 1.17, 1.63, 0.65).</p><p>Colouration (Fig. <xref ref-type="fig" rid="F12261792">7</xref>A–C): Abdomen and lateral humps larger than male. Other characteristics are similar to those of males.</p><p>Epigyne (Fig. <xref ref-type="fig" rid="F12261792">7</xref>D and Fig. <xref ref-type="fig" rid="F12261798">8</xref>A): with long and shallow atria (A) separated by a median septum. Vulva (Figs. 7E–F and Fig. <xref ref-type="fig" rid="F12261798">8</xref>B): copulatory ducts (CD) short, thick, with their inside sides fusing with spermathecae. Spermathecae (S) round, separated from each other by about two times the diameter of spermatheca. Fertilisation ducts (FD) originating from posterior margins of spermathecae.</p></tp:treatment-sec><tp:treatment-sec sec-type="Diagnosis"><title>Diagnosis</title><p>The new species is similar to <italic><tp:taxon-name><tp:taxon-name-part taxon-name-part-type="genus" reg="Episinus">E.</tp:taxon-name-part><tp:taxon-name-part taxon-name-part-type="species" reg="nubilus">nubilus</tp:taxon-name-part></tp:taxon-name></italic> Yaginuma, 1960 in having a spiral conductor and slightly oval spermathecae (compare Fig. <xref ref-type="fig" rid="F12261788">5</xref>E and Fig. <xref ref-type="fig" rid="F12261792">7</xref>D, with figs. 27E–G in <xref ref-type="bibr" rid="B12258805">Kim (2021)</xref> and fig. 57B in <xref ref-type="bibr" rid="B12480602">Zhu and Zhang (2011)</xref>), but can be distinguished from the latter by embolus originating at 4 o'clock (vs. embolus originating at 1 o'clock in <italic><tp:taxon-name><tp:taxon-name-part taxon-name-part-type="genus" reg="Episinus">E.</tp:taxon-name-part><tp:taxon-name-part taxon-name-part-type="species" reg="nubilus">nubilus</tp:taxon-name-part></tp:taxon-name></italic>), relatively long and visible copulatory ducts (vs. short and indistinct copulatory ducts in <italic><tp:taxon-name><tp:taxon-name-part taxon-name-part-type="genus" reg="Episinus">E.</tp:taxon-name-part><tp:taxon-name-part taxon-name-part-type="species" reg="nubilus">nubilus</tp:taxon-name-part></tp:taxon-name></italic>) (compare Fig. <xref ref-type="fig" rid="F12261788">5</xref>D, E, Fig. <xref ref-type="fig" rid="F12261792">7</xref>E and F with figs. 27E–G in <xref ref-type="bibr" rid="B12258805">Kim (2021)</xref>; 57C–D in <xref ref-type="bibr" rid="B12480602">Zhu and Zhang (2011)</xref>).</p></tp:treatment-sec><tp:treatment-sec sec-type="Etymology"><title>Etymology</title><p>The specific epithet is a combination of the Latin prefix “<italic>pseudo</italic>-” and the species name “<italic><tp:taxon-name><tp:taxon-name-part taxon-name-part-type="genus" reg="Episinus"/><tp:taxon-name-part taxon-name-part-type="species" reg="nubilus">nubilus</tp:taxon-name-part></tp:taxon-name></italic>”, meaning that this new species is very similar to <italic><tp:taxon-name><tp:taxon-name-part taxon-name-part-type="genus" reg="Episinus">E.</tp:taxon-name-part><tp:taxon-name-part taxon-name-part-type="species" reg="nubilus">nubilus</tp:taxon-name-part></tp:taxon-name></italic> Yaginuma, 1960 in having a spiral conductor and is an adjective, masculine.</p></tp:treatment-sec><tp:treatment-sec sec-type="Distribution"><title>Distribution</title><p>Known only from the type locality, China (Shaanxi) (Fig. <xref ref-type="fig" rid="F12481729">9</xref>).</p></tp:treatment-sec><tp:treatment-sec><!--Section generated to contain objects referenced in tp:taxon-treatment.--><fig id="F12261788" position="float" orientation="portrait"><object-id xmlns:xlink="http://www.w3.org/1999/xlink" content-type="arpha" xlink:type="simple">6089FF36-E7D6-5D83-A5D3-44E4841C9791</object-id><object-id xmlns:xlink="http://www.w3.org/1999/xlink" content-type="doi" xlink:type="simple">10.3897/BDJ.13.e144222.figure5</object-id><label>Figure 5.</label><caption><p><italic><tp:taxon-name><tp:taxon-name-part taxon-name-part-type="genus" reg="Episinus">Episinus</tp:taxon-name-part><tp:taxon-name-part taxon-name-part-type="species" reg="pseudonubilus">pseudonubilus</tp:taxon-name-part></tp:taxon-name></italic> sp. nov., holotype, male (HNU818). <bold>A–C</bold> habitus; <bold>A</bold> dorsal view; <bold>B</bold> ventral view; <bold>C</bold> lateral view; <bold>D, E</bold> left palp; <bold>D</bold> prolateral view; <bold>E</bold> ventral view; <bold>F</bold> retrolateral view. Abbreviations: C—conductor, E—embolus, MA—Median apophysis, ST—subtegulum, T—tegulum, TTA—Theridiid tegular apophysis. Scale bars: 1 mm (A–C); 0.1 mm (D–F).</p></caption><graphic xmlns:xlink="http://www.w3.org/1999/xlink" xlink:href="bdj-13-e144222-g005.jpg" position="float" id="oo_1178309.jpg" orientation="portrait" xlink:type="simple"><uri content-type="original_file" xlink:type="simple">https://binary.pensoft.net/fig/1178309</uri></graphic></fig><fig id="F12261790" position="float" orientation="portrait"><object-id xmlns:xlink="http://www.w3.org/1999/xlink" content-type="arpha" xlink:type="simple">3518AEEA-3C89-575C-9CC0-3BC00724D3F7</object-id><object-id xmlns:xlink="http://www.w3.org/1999/xlink" content-type="doi" xlink:type="simple">10.3897/BDJ.13.e144222.figure6</object-id><label>Figure 6.</label><caption><p><italic><tp:taxon-name><tp:taxon-name-part taxon-name-part-type="genus" reg="Episinus">Episinus</tp:taxon-name-part><tp:taxon-name-part taxon-name-part-type="species" reg="pseudonubilus">pseudonubilus</tp:taxon-name-part></tp:taxon-name></italic> sp. nov., holotype, male (HNU818). <bold>A–C</bold> left palp. <bold>A</bold> prolateral view; <bold>B</bold> ventral view; <bold>C</bold> retrolateral view. Abbreviations: C—conductor, E—embolus, MA—Median apophysis, ST—subtegulum, T—tegulum, TTA—Theridiid tegular apophysis. Scale bars: 0.1 mm (A–C).</p></caption><graphic xmlns:xlink="http://www.w3.org/1999/xlink" xlink:href="bdj-13-e144222-g006.jpg" position="float" id="oo_1178310.jpg" orientation="portrait" xlink:type="simple"><uri content-type="original_file" xlink:type="simple">https://binary.pensoft.net/fig/1178310</uri></graphic></fig><fig id="F12261792" position="float" orientation="portrait"><object-id xmlns:xlink="http://www.w3.org/1999/xlink" content-type="arpha" xlink:type="simple">A6EA7E96-2E32-588A-9D1B-8EDB1B3A85F5</object-id><object-id xmlns:xlink="http://www.w3.org/1999/xlink" content-type="doi" xlink:type="simple">10.3897/BDJ.13.e144222.figure7</object-id><label>Figure 7.</label><caption><p><italic><tp:taxon-name><tp:taxon-name-part taxon-name-part-type="genus" reg="Episinus">Episinus</tp:taxon-name-part><tp:taxon-name-part taxon-name-part-type="species" reg="pseudonubilus">pseudonubilus</tp:taxon-name-part></tp:taxon-name></italic> sp. nov., paratype, female (HNU819). <bold>A–C</bold> habitus; <bold>A</bold> dorsal view; <bold>B</bold> ventral view; <bold>C</bold> lateral view; <bold>D</bold> epigyne, ventral view; <bold>E</bold>—<bold>F</bold> vulva; <bold>E</bold> dorsal view; <bold>F</bold> dorso-posterior view. Abbreviations: At—atrium, CD—copulatory duct, FD—fertilisation duct, MS—medium septum, S—spermathecae. Scale bars: 1 mm (A–C); 0.1 mm (D–F).</p></caption><graphic xmlns:xlink="http://www.w3.org/1999/xlink" xlink:href="bdj-13-e144222-g007.jpg" position="float" id="oo_1178311.jpg" orientation="portrait" xlink:type="simple"><uri content-type="original_file" xlink:type="simple">https://binary.pensoft.net/fig/1178311</uri></graphic></fig><fig id="F12261798" position="float" orientation="portrait"><object-id xmlns:xlink="http://www.w3.org/1999/xlink" content-type="arpha" xlink:type="simple">67FD44F5-816B-51FC-891B-97073156B031</object-id><object-id xmlns:xlink="http://www.w3.org/1999/xlink" content-type="doi" xlink:type="simple">10.3897/BDJ.13.e144222.figure8</object-id><label>Figure 8.</label><caption><p><italic><tp:taxon-name><tp:taxon-name-part taxon-name-part-type="genus" reg="Episinus">Episinus</tp:taxon-name-part><tp:taxon-name-part taxon-name-part-type="species" reg="pseudonubilus">pseudonubilus</tp:taxon-name-part></tp:taxon-name></italic> sp. nov., holotype, female (HNU819). <bold>A</bold> epigyne, ventral view; <bold>B</bold> vulva, dorsal view. Abbreviations: At—atrium, CD—copulatory duct, FD—fertilisation duct, MS—medium septum, S—spermathecae. Scale bars: 0.1 mm (A, B).</p></caption><graphic xmlns:xlink="http://www.w3.org/1999/xlink" xlink:href="bdj-13-e144222-g008.jpg" position="float" id="oo_1178316.jpg" orientation="portrait" xlink:type="simple"><uri content-type="original_file" xlink:type="simple">https://binary.pensoft.net/fig/1178316</uri></graphic></fig><fig id="F12481729" position="float" orientation="portrait"><object-id xmlns:xlink="http://www.w3.org/1999/xlink" content-type="arpha" xlink:type="simple">959A49EE-2C22-5DA1-8773-2FE8903E6DF6</object-id><object-id xmlns:xlink="http://www.w3.org/1999/xlink" content-type="doi" xlink:type="simple">10.3897/BDJ.13.e144222.figure9</object-id><label>Figure 9.</label><caption><p>Collection localities for three new species of <italic><tp:taxon-name><tp:taxon-name-part taxon-name-part-type="genus" reg="Episinus">Episinus</tp:taxon-name-part></tp:taxon-name></italic> Walckenaer, 1809 in China. 1. <italic><tp:taxon-name><tp:taxon-name-part taxon-name-part-type="genus" reg="Episinus">Episinus</tp:taxon-name-part><tp:taxon-name-part taxon-name-part-type="species" reg="anfu">anfu</tp:taxon-name-part></tp:taxon-name></italic> sp. nov.; 2. <italic><tp:taxon-name><tp:taxon-name-part taxon-name-part-type="genus" reg="Episinus">Episinus</tp:taxon-name-part><tp:taxon-name-part taxon-name-part-type="species" reg="implicatus">implicatus</tp:taxon-name-part></tp:taxon-name></italic> sp. nov.; 3. <italic><tp:taxon-name><tp:taxon-name-part taxon-name-part-type="genus" reg="Episinus">Episinus</tp:taxon-name-part><tp:taxon-name-part taxon-name-part-type="species" reg="pseudonubilus">pseudonubilus</tp:taxon-name-part></tp:taxon-name></italic> sp. nov.</p></caption><graphic xmlns:xlink="http://www.w3.org/1999/xlink" xlink:href="bdj-13-e144222-g009.jpg" position="float" id="oo_1217792.jpg" orientation="portrait" xlink:type="simple"><uri content-type="original_file" xlink:type="simple">https://binary.pensoft.net/fig/1217792</uri></graphic></fig></tp:treatment-sec><ref-list><ref id="B12258805"><element-citation xmlns:xlink="http://www.w3.org/1999/xlink" publication-type="article" xlink:type="simple"><person-group person-group-type="author"><name name-style="western"><surname>Kim</surname><given-names>S. T.</given-names></name></person-group><year>2021</year><article-title>Spiders V. <tp:taxon-name><tp:taxon-name-part taxon-name-part-type="phylum">Arthropoda</tp:taxon-name-part></tp:taxon-name>: <tp:taxon-name><tp:taxon-name-part taxon-name-part-type="class">Arachnida</tp:taxon-name-part></tp:taxon-name>: <tp:taxon-name><tp:taxon-name-part taxon-name-part-type="order">Araneae</tp:taxon-name-part></tp:taxon-name>: <tp:taxon-name><tp:taxon-name-part taxon-name-part-type="family">Theridiidae</tp:taxon-name-part></tp:taxon-name>, <tp:taxon-name><tp:taxon-name-part taxon-name-part-type="family">Amaurobiidae</tp:taxon-name-part></tp:taxon-name>, <tp:taxon-name><tp:taxon-name-part taxon-name-part-type="family">Eresidae</tp:taxon-name-part></tp:taxon-name>, <tp:taxon-name><tp:taxon-name-part taxon-name-part-type="family">Zoropsidae</tp:taxon-name-part></tp:taxon-name>, <tp:taxon-name><tp:taxon-name-part taxon-name-part-type="family">Anyphaenidae</tp:taxon-name-part></tp:taxon-name></article-title><source>Invertebrate Fauna of Korea</source><volume>21</volume><issue>47</issue><fpage>1</fpage><lpage>230</lpage></element-citation></ref><ref id="B12480602"><element-citation xmlns:xlink="http://www.w3.org/1999/xlink" publication-type="book" xlink:type="simple"><person-group person-group-type="author"><name name-style="western"><surname>Zhu</surname><given-names>M. S.</given-names></name><name name-style="western"><surname>Zhang</surname><given-names>B. S.</given-names></name></person-group><year>2011</year><source>Spider Fauna of Henan: <tp:taxon-name><tp:taxon-name-part taxon-name-part-type="class">Arachnida</tp:taxon-name-part></tp:taxon-name>: <tp:taxon-name><tp:taxon-name-part taxon-name-part-type="order">Araneae</tp:taxon-name-part></tp:taxon-name></source><publisher-name>Science Press</publisher-name></element-citation></ref></ref-list></tp:taxon-treatment>
